# Supplementary material for: Repurposing Verapamil to Enhance Killing of T-ALL Cells by the mTOR Inhibitor Everolimus
Source: Antioxidants (Basel). 2023 Mar 3;12(3):625. doi: 10.3390/antiox12030625 (PMC10045900; doi:10.3390/antiox12030625)
Supplement: Supplementary file 1 [file antioxidants-12-00625-s001.zip]

Archive with 1 entries (1 files):
- antioxidants-2201795-supplementary.pdf
